# Supplementary material for: Strategy for 90% autoverification of clinical chemistry and immunoassay test results using six sigma process improvement
Source: Data Brief. 2018 May 3;18:1740–9. doi: 10.1016/j.dib.2018.04.080 (PMC5998219; doi:10.1016/j.dib.2018.04.080)
Supplement: Supplementary file 2 — Supplementary material [file mmc2.xlsx]

## Sheet: Chemistry
Table 3. Test parameters applied for the new AV (post-improvement) process.
					Instrument Failure or QC Failure Hold	Critical Result Hold Condition	Related Assays	Extreme Value Hold Limits				HIL Hold Criteria						Delta Hold Criteria			Associated Consistency Checks
	Test	Current Autoverification	AMR	Reflex tests from results	Failures?	Critical Results	Related Assays?	Lower release limit	Note to Tech	Upper Release Limit	Note to Tech	H	Note to Tech	I	Note to Tech	L	Note to Tech	Delta Lower Limit	Delta Upper Limit	Note to Tech
1	A1 Antitrypsin	NO	0.25-3.0		Yes			0.3	ULR	Upper AMR	UHR	4+	Hem4+			4+	Lip
2	Acetaminophen	YES	4-2500		Yes	≥ 660				660	UHR	4+	Hem	3+,4+	Ict	2+,3+,4+	Lip
3	AFP	YES	1-2000		Yes			Lower AMR	ULR	Upper AMR	UHR	4+	Hem4+			4+	Lip
4	Albumin	YES	4-110		Yes		Total Protein	15	ULR	45	UHR	4+	Hem4+			4+	Lip	-0.25	0.3	Delt	A/P ratio
5	ALP	YES	8-4555	AST, Total Bilirubin	Yes			35	ULR	700	UHR	4+	Hem4+			4+	Lip	-0.35	0.45	Delt	EDTA Check
6	ALT	YES	6-4772	AST, Total Bilirubin	Yes		AST	Lower AMR	ULR	350	UHR	4+	Hem			4+	Lip	-0.6	2	Delt	Transam ratio
7	Ammonia	NO	4.7-998		Yes	If ≥1 yr then ≥ 290; If <1 yr then ≥ 90.		10	ULR	110	UHRammonia	2+,3+,4+	Hem	4+	Ict	4+	Lip
8	Amylase	YES	3-6554		Yes	3x upper reference limit	Lipase	15	ULR	1300	UHR	2+,3+,4+	Hem			4+	Lip	-0.65	2	Delt
9	Anti-Tg	NO	0.3-1000		Yes					700	UHR	4+	Hem4+			4+	Lip
10	Anti-TPO	NO	3-1000		Yes					Upper AMR	UHR	4+	Hem4+			4+	Lip
11	ASO	NO	50-850		Yes					Upper AMR	UHR	4+	Hem4+			4+	Lip
12	AST	YES	5-4202		Yes		ALT	Lower AMR	ULR	600	UHR	2+,3+,4+	Hem			4+	Lip	-0.6	1.55	Delt	Transam ratio
13	Beta HCG	YES	1-15000		Yes					180000	UHR	4+	Hem4+			4+	Lip
14	BHB	NO	0.1-3.2		Yes					Upper AMR	UHR	4+	Hem4+			4+	Lip
15	Bilirubin, Direct	YES	1.8-256.5		Yes			Lower AMR	ULR	110	UHR	4+	Hem			2+,3+,4+	Lip	-30	35	Delt	DB/TB ratio
16	Bilirubin, Total	YES	1.8-427.5		Yes	If neonate then ≥ 255		3	ULR	270	UHR	4+	Hem			4+	Lip	-0.5	1.05	Delt	DB/TB ratio	Icterror
17	C3 complement	NO	0.11-3.15		Yes			0.45	ULR	2.2	UHR	4+	Hem4+			4+	Lip
18	C4 complement	NO	0.029-0.58		Yes			0.05	ULR	0.55	UHR	4+	Hem4+			4+	Lip
20	CA 19-9	YES	2-1200		Yes					Upper AMR	UHR	4+	Hem4+			4+	Lip
19	CA125	YES	1-1000		Yes			3	ULR	Upper AMR	UHR	4+	Hem4+			4+	Lip
21	Caffeine	NO	5.2-155		Yes	≥ 155		Lower AMR	ULR	155	UHR	4+	Hem4+			4+	Lip
22	Calcium	YES	0.5-6.0		Yes	If > 16 yrs then ≤1.65 and ≥3.25; If ≤ 16yrs then ≤ 1.7 and ≥3.5.		1.68	ULR	2.77	UHR	4+	Hem4+			4+	Lip	-0.3	0.25	Delt	EDTA Check	Fibrin
23	Carbamazepine	NO	2.1-84.6		Yes	≥ 63		Lower AMR	ULR	70	UHR	4+	Hem4+			4+	Lip
24	CEA	YES	0.5-1500		Yes			Lower AMR	ULR	410	UHR	4+	Hem4+			4+	Lip
25	Ceruloplasmin	NO	0.02-1.1		Yes			0.1	ULR	0.5	UHR	4+	Hem4+			4+	Lip
26	Chloride	YES	50-150		Yes	If >16 yrs then ≤75 and ≥125; If ≤16 yrs then ≤85 and ≥125		90	ULR	120	UHR	4+	Hem			4+	Lip	-0.08	0.08	Delt	AG	ContSamp1 - 4	Ivglu & IVglu2	Ivsalinecont 1 & 2
27	Cholesterol	YES	0.17-18.26		Yes			2.3	ULR	8.4	UHR	4+	Hem	2+,3+,4+	Ict						Tchol-HDL
28	Cholesterol-HDL	YES	0.13-4.66		Yes			0.6	ULR	2.5	UHR	4+	Hem4+								Tchol-HDL
29	CK	YES	7-4267		Yes	≥1000		15	ULR	2600	UHR	4+	Hem4+			4+	Lip	-0.8	5.1	Delt
30	CO2 Total	YES	5-50		Yes			13	ULR	38	UHR	3+,4+	Hem			4+	Lip	-6.5	6	Delt	AG
31	Cortisol	NO	28-1650		Yes			Lower AMR	ULR	Upper AMR	UHR	4+	Hem4+			4+	Lip
32	Creatinine	YES	8.8-3536		Yes	≥650	BUN	25	ULR	1000	UHR	4+	Hem4+			4+	Lip	-0.35	0.55	Delt	BUN/Creat ratio
33	CRP-hs	NO	0.1-160		Yes			Lower AMR	ULR	Upper AMR	UHR	4+	Hem4+			4+	Lip
34	DHEA-S	NO	0.08-40.50		Yes			0.6	ULR	22	UHR	4+	Hem4+			4+	Lip
35	Digoxin	NO	0.19-6.4		Yes	≥2.56		Lower AMR	ULR	2.56	UHR	4+	Hem4+			4+	Lip
36	Estradiol	NO	36.7-3671		Yes					1800	UHR	4+	Hem4+			4+	Lip
37	Ethanol	YES	2.2-130		Yes	≥60				90	UHR	4+	Hem4+			4+	Lip
38	Ferritin	YES	1-1000		Yes			4	ULR	Upper AMR	UHR	4+	Hem4+			4+	Lip
39	FSH	NO	0.05-150		Yes			0.1	ULR	105	UHR	4+	Hem4+			4+	Lip
40	FT3	YES	1.5-46.2		Yes			2	ULR	19	UHR	4+	Hem4+			4+	Lip
41	FT4	YES	5.1-77.2		Yes			6.5	ULR	25	UHR	4+	Hem4+			4+	Lip				T4 high rule	T4 low rule
42	Gentamycin	NO	0.7-10		Yes	Peak ≥10 and Trough ≥2		Lower AMR	ULR	2	UHR	4+	Hem4+			4+	Lip
43	GGT	YES	4-9256		Yes			7	ULR	1450	UHR	4+	Hem	3+,4+	Ict	4+	Lip
44	Glucose	YES	0.28-44.4		Yes	If >16 yrs then ≤2.5 and ≥25; If pediatric and random then ≤2.5 and ≥11; If pediatric and fasting ≤ 2.5 and ≥7; If neonatal then ≤2.5 and ≥17		3	ULR	28	UHR	4+	Hem4+			4+	Lip	-0.5	0.95	Delt	ContSamp 3	Ivglu & IVglu2	Ivsalinecont 1 & 2	Delay Check	Fibrin Check
45	Haptoglobin	NO	0.08-2.7		Yes					Upper AMR	UHR	4+	Hem4+			4+	Lip
46	IgA	NO	0.05-31.5		Yes			Lower AMR	ULR	15	UHR	4+	Hem4+			4+	Lip
47	IgG	NO	1.09-38.25		Yes			Lower AMR	ULR	Upper AMR	UHR	4+	Hem4+			4+	Lip
48	IgM	NO	0.05-14.85		Yes			0.04	ULR	55	UHR	4+	Hem4+			4+	Lip
49	Insulin	NO	6.95-2083.5		Yes			Lower AMR	ULR	Upper AMR	UHR	2+,3+,4+	Hem			4+	Lip
50	Iron	YES	1-179		Yes	If <10 yrs then ≥55		2	ULR	45	UHR	3+,4+	Hem			2+,3+,4+	Lip
51	Lactate	NO	0.02-13.32		Yes	≥5		0.5	ULR	Upper AMR	UHR	4+	Hem			4+	Lip
52	LD	NO	10-4500		Yes			90	ULR	2622	UHR	1+,2+,3+,4+	Hem			4+	Lip
53	LH	NO	0.09-250		Yes			Lower AMR	ULR	60	UHR	4+	Hem4+			4+	Lip
54	Lipase	YES	4-1200		Yes	3x upper referenc limit	Amylase	Lower AMR	ULR	Upper AMR	UHR	4+	Hem	4+	Ict	4+	Lip	-0.65	1.75	Delt
55	Lithium	NO	0.1-3.51		Yes	≥1.5		Lower AMR	ULR	1.5	UHR	4+	Hem4+			4+	Lip
56	Magnesium	YES	0.25-3.90		Yes	≤0.4 and ≥2		0.42	ULR	1.46	UHR	4+	Hem			4+	Lip	-0.25	0.3	Delt	EDTA Check
57	Methotrexate	NO	0.04-1.20		Yes			Lower AMR	ULR	Upper AMR	UHR	4+	Hem4+			4+	Lip
58	Phenobarbital	NO	4.74-344.8		Yes	If >16 yrs then ≥250; If ≤16yrs then ≥172		Lower AMR	ULR	250	UHR	4+	Hem4+			4+	Lip
59	Phenytoin	NO	2-158.4		Yes	If >16 yrs then ≥120; If ≤16yrs then ≥80		Lower AMR	ULR	120	UHR	4+	Hem			4+	Lip
60	Phosphate	YES	0.2-8.17		Yes	≤0.32 and ≥3		0.46	ULR	3.24	UHR	3+,4+	Hem			4+	Lip	-0.6	0.6	Delt
61	Potassium	YES	1-10		Yes	If >16 yr then ≤2.8 and≥6.5; If 3mo-16y then ≤2.5 and ≥6; If 0-3mo then ≤2 and ≥7; If renal dialysis ≤2.8 and ≥7		2.8	ULR	6	UHR	2+,3+,4+	Hem			4+	Lip	-0.25	0.3	Delt	ContSamp1 - 4	Ivglu & IVglu2	Ivsalinecont 1 & 2	EDTA Check	Delay Check	Fibrin Check
62	Prealbumin	NO	0.03-0.54		Yes			0.05	ULR	0.4	UHR	4+	Hem4+			4+	Lip
63	Progesterone	NO	1.6-127.2		Yes					100	UHR	4+	Hem4+			4+	Lip
64	Prolactin	YES	0.6-200		Yes			Lower AMR	ULR	150	UHR	4+	Hem4+			4+	Lip
65	Protein	YES	8-184		Yes		Albumin	40	ULR	90	UHR	2+,3+,4+	Hem			4+	Lip	-0.2	0.25	Delt	A/P ratio
66	PSA Total	YES	0.008-100		Yes			Lower AMR	ULR	40	UHR	4+	Hem4+			4+	Lip
67	PTH	NO	4-2500		Yes			Lower AMR	ULR	2100	UHR	4+	Hem4+			4+	Lip
68	RF	NO	15-200		Yes					Upper AMR	UHR	4+	Hem4+			4+	Lip
69	Salicylate	YES	0.36-7.24		Yes	≥2				3.4	UHR	4+	Hem4+			4+	Lip
70	Sodium	YES	100-200		Yes	If >16 yrs then ≤120 and ≥160; If ≤16 yrs then ≤ 125 and ≥150	Potassium, Chloride, Total CO2	124	ULR	152	UHR	4+	Hem4+			4+	Lip	-0.045	0.045	Delt	AG	ContSamp1 - 4	Ivglu & IVglu2	Ivsalinecont 1 & 2	Fibrin Check
71	Testosterone	NO	0.13-64.57		Yes			0.1	ULR	64.6	UHR	4+	Hem4+			4+	Lip
72	Theophylline	NO	2.8-222		Yes	≥110		Lower AMR	ULR	110	UHR	4+	Hem4+			4+	Lip
73	Tobramycin	NO	0.2-10		Yes	Peak ≥10; Trough ≥2		Lower AMR	ULR	2	UHR	4+	Hem4+			4+	Lip
74	Transferrin	YES	0.19-4.77		Yes			0.9	ULR	4	UHR	4+	Hem4+			4+	Lip
75	Triglycerides	YES	0.08-16.05		Yes			0.45	ULR	7	UHR	4+	Hem4+	3+,4+	Ict
76	Troponin I	YES	1.9-50,000		Yes					17500	UHR	4+	Hem4+			4+	Lip
77	TSH	YES	0.003-100	Free T4	Yes			0.007	ULR	20	UHR	4+	Hem4+			4+	Lip				T4 high rule	T4 low rule
78	Urea	YES	0.5-44.6		Yes	If>16 yrs then ≥35; If ≤16yrs then ≥20	Creatinine	1.2	ULR	Upper AMR	UHR	4+	Hem			4+	Lip	-0.6	0.9	Delt	BUN/Creat ratio
79	Uric Acid	YES	60-1950		Yes	If >16 yrs then ≥775; If ≤16yrs then ≥600		90	ULR	740	UHR	1+,2+,3+,4+	Hem	4+	Ict	4+	Lip	-125	100	Delt
80	Valproic Acid	NO	13.9-1039.5		Yes	≥1400		Lower AMR	ULR	1400	UHR	4+	Hem4+			4+	Lip
81	Vancomycin	NO	2.5-100		Yes	Peak ≥80; Trough ≥25		Lower AMR	ULR	25	UHR	4+	Hem4+			4+	Lip
82	Vitamin B12	YES	61-1476	MMA	Yes			90	ULR	Upper AMR	UHR	4+	Hem			4+	Lip
83	Albumin Urine	NO	5-500		Yes					3300 mg/L	UHR
84	Creatinine Urine	NO	220-35360 µmol/L		Yes			Lower AMR	ULR	41000 µmol/L	UHR
85	ACR	NO			Yes		Urine albumin and creatinine	0.3	ULR	680 mg/mmol	UHR
